# Supplementary material for: Redox-Triggered Switching of Conformational State in Triple-Decker Lanthanide Phthalocyaninates
Source: Molecules. 2022 Oct 1;27(19):6498. doi: 10.3390/molecules27196498 (PMC9571987; doi:10.3390/molecules27196498)
Supplement: Supplementary file 1 [file molecules-27-06498-s001.zip]

Archive with 1 entries (1 files):
- molecules-1921804-supplementary.pdf
